# Supplementary material for: Vitamin D Deficiency as a Contributing Factor to Chronic Rhinitis in Middle-Aged and Older Adults: An Epidemiological Study
Source: Nutrients. 2024 Oct 5;16(19):3385. doi: 10.3390/nu16193385 (PMC11478465; doi:10.3390/nu16193385)
Supplement: Supplementary file 1 [file nutrients-16-03385-s001.zip]

Archive with 2 entries (2 files):
- VitD Rhinitis Revision - Supplementary Table.docx
- VitD Rhinitis Revision - Supporting Excel File (Analysis Results).xlsx
