# Supplementary material for: Vitamin D Deficiency as a Contributing Factor to Chronic Rhinitis in Middle-Aged and Older Adults: An Epidemiological Study
Source: Nutrients. 2024 Oct 5;16(19):3385. doi: 10.3390/nu16193385 (PMC11478465; doi:10.3390/nu16193385)
Supplement: Supplementary file 1 [file nutrients-16-03385-s001.zip › VitD Rhinitis Revision - Supporting Excel File (Analysis Results).xlsx]

## Sheet: Analysis 1 Variables
		Variable Name	Variable Description	Content
	Study Population	subg_1	Parent Population (Participants Aged 60 and Older)	1.Target Group	Generated Variable
		subg_2	Parent Population (Participants Aged 40 and Older)	1.Target Group	Generated Variable
	Dependent Variable	HE_vitD	Vitamin D	Continuous
		HE_vitD_g1	Vitamin D	1.deficiency(<20), 0.enough	Generated Variable	threshold of 20
	Independent Variable	T_Q_CR_g1	Presence of Rhinitis Symptoms	1. Yes 2. No	Generated Variable
	Covariate	age		Continuous
		sex		1.Male, 2.Female
		HE_BMI	Body Mass Index	Continuous		physical status
		HE_BMI_g1	BMI Group	1.Underweight, 2.Normal, 3.Obesity	Generated Variable
		HE_DMdg	Physician-Diagnosed Diabetes
		HE_hCHOL	Physician-Diagnosed Hypercholesterolemia (Aged 30 and above)
		HE_HLdg	Physician-Diagnosed Hyperlipidemia
		HE_HPdg	Physician-Diagnosed Hypertension
		HE_hTG	Physician-Diagnosed Hypertriglyceridemia (Aged 30 and above)
		HE_obe	Obesity (Aged 19 and above)	1.Underweight, 2.Normal, 3.Obesity
		BP8_1	Mean Daily Sleep Duration	88, 99 -> NA	Generated Variable	lifestyle status
		BP8_g1	Mean Daily Sleep Duration	1.<6, 2.6to9, 3.>=10	Generated Variable
		dr_month	Alcohol-drinking status
		pa_high	Regular exercise (hard) status
		pa_mid	Regular exercise (moderate) status
		sm_presnt	Smoking status

## Sheet: Analysis 1 Demographic Variable
				vit D level									Presence of Rhinitis Symptoms
				M	SE	충분%	결핍%	p				No	%	Yes	%	p
Age		Age (year)	40 - 49	16.7453	0.0975797	0.187393	0.298906	0		Age (year)	40 - 49	2386	23.8935	788	29.5352	0
			50 - 59	18.247	0.104539	0.274615	0.283371				50 - 59	2660	26.6373	767	28.7481
			60 - 69	19.034	0.119041	0.289519	0.222968				60 - 69	2502	25.0551	583	21.8516
			70 - 79	18.9128	0.145656	0.212069	0.166418				70 - 79	1975	19.7777	445	16.6792
			80 - 89	18.9927	0.348124	0.035182	0.0277156				80 - 89	454	4.54636	80	2.9985
			≥ 90	17.348	2.81326	0.0012216	0.000621427				≥ 90	9	0.0901262	5	0.187406
sex		Sex	Male	19.3616	0.0858561	53.5548	38.777	0		Sex	Male	4263	42.6898	1187	44.4903	0.0952304
			Female	17.2794	0.0743495	46.4452	61.223				Female	5723	57.3102	1481	55.5097
HE_BMI		BMI	Underweight	0.631579	0.0268818	2.91452	2.54142	0.037		BMI	Underweight	294	2.94973	76	2.85392	0.0106345
			Normal	0.656357	0.00544882	63.9481	62.1278				Normal	6176	61.9645	1734	65.1145
			Overweight	0.677011	0.00722584	33.1374	35.3308				Overweight	3497	35.0858	853	32.0315
HE_DMdg		Physician-Diagnosed Diabetes	No	0.664594	0.00454857	88.2971	89.0007	0.246		Physician-Diagnosed Diabetes	No	8794	88.0633	2383	89.3178	0.0730005
			Yes	0.648827	0.0129294	11.7029	10.9993				Yes	1192	11.9367	285	10.6822
HE_hCHOL		Physician-Diagnosed Hypercholesterolemia	No	0.659606	0.00490114	81.2149	80.993	0.773		Physician-Diagnosed Hypercholesterolemia	No	7222	80.7649	1982	81.9008	0.206303
			Yes	0.662849	0.0101203	18.7851	19.007				Yes	1720	19.2351	438	18.0992
HE_HLdg		Physician-Diagnosed Hyperlipidemia	No	0.665299	0.00461019	85.7248	86.6501	0.161		Physician-Diagnosed Hyperlipidemia	No	8622	86.3582	2281	85.5268	0.269037
			Yes	0.647768	0.0117345	14.2752	13.3499				Yes	1362	13.6418	386	14.4732
HE_HPdg		Physician-Diagnosed Hypertension	No	0.671045	0.00515772	66.6992	69.2145	0.005		Physician-Diagnosed Hypertension	No	6665	66.7434	1860	69.7151	0.00363408
			Yes	0.645052	0.00772273	33.3008	30.7855				Yes	3321	33.2566	808	30.2849
HE_hTG		Physician-Diagnosed Hypertriglyceridemia	No	0.655406	0.0051834	84.7076	82.3002	0.002		Physician-Diagnosed Hypertriglyceridemia	No	6495	82.982	1767	83.6648	0.457167
			Yes	0.693794	0.0111559	15.2924	17.6998				Yes	1332	17.018	345	16.3352
HE_obe		Obesity	Underweight	0.631579	0.0268818	2.91452	2.54142	0.037		Obesity	Underweight	294	2.94973	76	2.85392	0.0106345
			Normal	0.656357	0.00544882	63.9481	62.1278				Normal	6176	61.9645	1734	65.1145
			Overweight	0.677011	0.00722584	33.1374	35.3308				Overweight	3497	35.0858	853	32.0315
BP8_g1		Mean Daily Sleep Duration (hr)	< 6	0.675479	0.00999789	18.4743	19.5231	0.13		Mean Daily Sleep Duration (hr)	< 6	1823	19.4267	508	20.1507	0.252061
			6 to 9	0.662104	0.00505218	76.8552	76.459				6 to 9	7126	75.9378	1914	75.9223
			≥ 10	0.628866	0.0219595	4.67047	4.01792				≥ 10	435	4.63555	99	3.92701
dr_month		Alcohol-drinking	No	0.682819	0.00596492	48.5298	53.6318	0		Alcohol-drinking	No	5137	53.3603	1333	51.6466	0.121373
			Yes	0.637008	0.0064024	51.4702	46.3682				Yes	4490	46.6397	1248	48.3534
pa_high		Regular exercise (hard) status	No	0.666732	0.0046644	85.4203	87.6222	0.001		Regular exercise (hard) status	No	8426	87.3523	2252	87.017	0.649432
			Yes	0.623461	0.0123386	14.5797	12.3778				Yes	1220	12.6477	336	12.983
pa_mid		Regular exercise (moderate) status	No	0.665422	0.00455913	89.8921	91.7256	0.001		Regular exercise (moderate) status	No	8790	91.0975	2372	91.7957	0.264787
			Yes	0.614723	0.0150546	10.1079	8.27435				Yes	859	8.90248	212	8.20433
sm_presnt		Smoking status	Ex-smoker	0.667288	0.00479653	80.4359	82.7763	0.002		Smoking status	Ex-smoker	7967	82.4741	2124	82.0394	0.606124
			Current smoker	0.631777	0.0104754	19.5641	17.2237				Current smoker	1693	17.5259	465	17.9606
		<chi-square>
				Presence of Rhinitis Symptoms
				Yes (N)	%	No (N)	%	p
		vit D level	Enough	758	0.301	3252	34.7622	0
			Deficiency	1764	0.699	6103	65.2378
				vit D level
				Enough (N)	%	Deficiency (N)	%	p
		Presence of Rhinitis Symptoms	Yes	758	18.9027	1764	22.4228	0
			No	3252	81.0973	6103	77.5772
		<One-Way ANOVA>
				Difference in Vitamin D Levels According to Rhinitis Symptoms
				N	Mean	SD	F	p
		Presence of Rhinitis Symptoms	No	9355	18.1906	6.32618	17.7964	0
			Yes	2522	17.734	6.05249

## Sheet: Analysis 1 Results
Weighted Complex Sample Analysis
Participants Aged 40 and Older					N=13661									Participants Aged 60 and Older						N=6455
# In all models analyzed for individuals aged 40 and older, the odds of vitamin D deficiency in the group without rhinitis were approximately 0.7 to 0.8 times the odds of vitamin D deficiency in the group with rhinitis, and this was statistically significant with a p-value < 0.05.														There was no statistically significant association between rhinitis and vitamin D deficiency
Parameter Estimate														Parameter Estimate
Two group according to VitD level		B	Standard Error	95% CI		Hypothesis Testing			Exp(B)	95% CI for Exp(B)				Two group according to VitD level		B	Standard Error	95% CI		Hypothesis Testing			Exp(B)	95% CI for Exp(B)
				Lower Bound	Upper Bound	t	Degrees of Freedom	P-Value		Lower Bound	Upper Bound							Lower Bound	Upper Bound	t	Degrees of Freedom	P-Value		Lower Bound	Upper Bound
deficiency	(Adjusted Model)	0.85725	0.0649517	0.729667	0.984833	13.1983	551	9.34331e-35	2.35667	2.07439	2.67737			deficiency	(Adjusted Model)	0.486274	0.089702	0.310075	0.662474	5.421	551	8.87757e-08	1.62625	1.36353	1.93959
	[T_Q_CR_g1=.00]	-0.241224	0.0678197	-0.374441	-0.108007	-3.55685	551	0.000407653	0.785665	0.687674	0.897621				[T_Q_CR_g1=.00]	-0.102236	0.0941867	-0.287245	0.0827732	-1.08546	551	0.278194	0.902817	0.750328	1.0863
	[T_Q_CR_g1=1.00]	.000a							1						[T_Q_CR_g1=1.00]	.000a							1
Sub-Population: Parent Population 2 (Aged 40 and Older) = 1.00 Dependent Variable: Two Vitamin D Groups (Reference Category = Sufficient) Model: (Adjusted Model), T_Q_CR_g1														Sub-Population: Parent Population 1 (Aged 60 and Older) = 60 and Older Dependent Variable: Two Vitamin D Groups (Reference Category = Sufficient) Model: (Adjusted Model), T_Q_CR_g1
a. The parameter is set to 0 because it is redundant.														a. The parameter is set to 0 because it is redundant.
Parameter Estimate														Parameter Estimate
Two group according to VitD level		B	Standard Error	95% CI		Hypothesis Testing			Exp(B)	95% CI for Exp(B)				Two group according to VitD level		B	Standard Error	95% CI		Hypothesis Testing			Exp(B)	95% CI for Exp(B)
				Lower Bound	Upper Bound	t	Degrees of Freedom	P-Value		Lower Bound	Upper Bound							Lower Bound	Upper Bound	t	Degrees of Freedom	P-Value		Lower Bound	Upper Bound
deficiency	(Adjusted Model)	2.49161	0.155087	2.18697	2.79624	16.0658	551	6.43681e-48	12.0807	8.9082	16.383			deficiency	(Adjusted Model)	1.16343	0.383781	0.40958	1.91729	3.0315	551	0.0025478	3.2009	1.50618	6.80247
	[T_Q_CR_g1=.00]	-0.220919	0.068959	-0.356374	-0.0854645	-3.20363	551	0.0014355	0.801781	0.700211	0.918086				[T_Q_CR_g1=.00]	-0.12536	0.0952623	-0.312481	0.0617621	-1.31594	551	0.188741	0.88218	0.731629	1.06371
	[T_Q_CR_g1=1.00]	.000a							1						[T_Q_CR_g1=1.00]	.000a							1
	age	-0.023366	0.00236001	-0.0280017	-0.0187303	-9.90084	551	2.21954e-21	0.976905	0.972387	0.981444				age	-0.00658508	0.00530478	-0.0170051	0.00383498	-1.24135	551	0.215005	0.993437	0.983139	1.00384
	[sex=1]	-0.672512	0.0499514	-0.770631	-0.574394	-13.4633	551	6.36426e-36	0.510425	0.462721	0.563046				[sex=1]	-0.442922	0.0728964	-0.586111	-0.299733	-6.07605	551	2.29933e-09	0.642157	0.556487	0.741016
	[sex=2]	.000a							1						[sex=2]	.000a							1
Sub-Population: Parent Population 2 (Aged 40 and Older) = 1.00 Dependent Variable: Two Vitamin D Groups (Reference Category = Sufficient) Model: (Adjusted Model), T_Q_CR_g1, age, sex														Sub-Population: Parent Population 1 (Aged 60 and Older) = 60 and Older Dependent Variable: Two Vitamin D Groups (Reference Category = Sufficient) Model: (Adjusted Model), T_Q_CR_g1, age, sex
a. The parameter is set to 0 because it is redundant.														a. The parameter is set to 0 because it is redundant.
Parameter Estimate														Parameter Estimate
Two group according to VitD level		B	Standard Error	95% CI		Hypothesis Testing			Exp(B)	95% CI for Exp(B)				Two group according to VitD level		B	Standard Error	95% CI		Hypothesis Testing			Exp(B)	95% CI for Exp(B)
				Lower Bound	Upper Bound	t	Degrees of Freedom	P-Value		Lower Bound	Upper Bound							Lower Bound	Upper Bound	t	Degrees of Freedom	P-Value		Lower Bound	Upper Bound
deficiency	(Adjusted Model)	0.567477	0.178232	0.217379	0.917575	3.18393	550	0.00153511	1.76381	1.24281	2.50321			deficiency	(Adjusted Model)	0.520137	0.252441	0.0242709	1.016	2.06043	550	0.0398271	1.68226	1.02457	2.76213
	[T_Q_CR_g1=.00]	-0.257434	0.0683834	-0.391759	-0.12311	-3.76457	550	0.000184783	0.773032	0.675867	0.884167				[T_Q_CR_g1=.00]	-0.128519	0.0963749	-0.317827	0.0607891	-1.33353	550	0.18291	0.879397	0.727729	1.06267
	[T_Q_CR_g1=1.00]	.000a							1						[T_Q_CR_g1=1.00]	.000a							1
	[dr_month=0]	0.187701	0.0571845	0.0753738	0.300027	3.28237	550	0.00109472	1.20647	1.07829	1.3499				[dr_month=0]	0.150487	0.0777289	-0.0021953	0.303168	1.93604	550	0.0533744	1.1624	0.997807	1.35414
	[dr_month=1]	.000a							1						[dr_month=1]	.000a							1
	BP8_1	-0.0287824	0.0174733	-0.063105	0.00554026	-1.64722	550	0.100085	0.971628	0.938845	1.00556				BP8_1	-0.0576049	0.022068	-0.100953	-0.014257	-2.61034	550	0.00929186	0.944023	0.903976	0.985844
	[sm_presnt=0]	0.0805997	0.0673702	-0.0517347	0.212934	1.19637	550	0.232068	1.08394	0.949581	1.2373				[sm_presnt=0]	-0.0482454	0.0968869	-0.238559	0.142068	-0.497956	550	0.618714	0.9529	0.787762	1.15266
	[sm_presnt=1]	.000a							1						[sm_presnt=1]	.000a							1
	[pa_high=0]	0.116263	0.0751916	-0.0314347	0.263961	1.54622	550	0.122625	1.12329	0.969054	1.30208				[pa_high=0]	0.0644654	0.121435	-0.174068	0.302999	0.530862	550	0.595729	1.06659	0.84024	1.35391
	[pa_high=1]	.000a							1						[pa_high=1]	.000a							1
	[pa_mid=0]	0.262146	0.0972228	0.0711729	0.45312	2.69635	550	0.00722527	1.29972	1.07377	1.57321				[pa_mid=0]	0.266492	0.133254	0.00474225	0.528242	1.99987	550	0.0460051	1.30538	1.00475	1.69595
	[pa_mid=1]	.000a							1						[pa_mid=1]	.000a							1
Sub-Population: Parent Population 2 (Aged 40 and Older) = 1.00 Dependent Variable: Two Vitamin D Groups (Reference Category = Sufficient) Model: (Adjusted Model), T_Q_CR_g1, dr_month, BP8_1, sm_presnt, pa_high, pa_mid														Sub-Population: Parent Population 1 (Aged 60 and Older) = 60 and Older Dependent Variable: Two Vitamin D Groups (Reference Category = Sufficient) Model: (Adjusted Model), T_Q_CR_g1, dr_month, BP8_1, sm_presnt, pa_high, pa_mid
a. The parameter is set to 0 because it is redundant.														a. The parameter is set to 0 because it is redundant.
Parameter Estimate														Parameter Estimate
Two group according to VitD level		B	Standard Error	95% CI		Hypothesis Testing			Exp(B)	95% CI for Exp(B)				Two group according to VitD level		B	Standard Error	95% CI		Hypothesis Testing			Exp(B)	95% CI for Exp(B)
				Lower Bound	Upper Bound	t	Degrees of Freedom	P-Value		Lower Bound	Upper Bound							Lower Bound	Upper Bound	t	Degrees of Freedom	P-Value		Lower Bound	Upper Bound
deficiency	(Adjusted Model)	-0.394306	0.396333	-1.17282	0.384202	-0.994887	551	0.320228	0.674147	0.309494	1.46844			deficiency	(Adjusted Model)	-0.271894	0.578445	-1.40812	0.864333	-0.470043	551	0.63851	0.761935	0.244602	2.37342
	[T_Q_CR_g1=.00]	-0.231059	0.0735236	-0.37548	-0.0866385	-3.14265	551	0.00176426	0.793692	0.686959	0.917009				[T_Q_CR_g1=.00]	-0.136596	0.100174	-0.333366	0.0601746	-1.36358	551	0.173257	0.872323	0.716508	1.06202
	[T_Q_CR_g1=1.00]	.000a							1						[T_Q_CR_g1=1.00]	.000a							1
	[HE_HPdg=0]	0.0987008	0.0666278	-0.0321748	0.229576	1.48138	551	0.139078	1.10374	0.968337	1.25807				[HE_HPdg=0]	-0.0625898	0.0826808	-0.224998	0.0998183	-0.757005	551	0.44937	0.939329	0.798518	1.10497
	[HE_HPdg=1]	.000a							1						[HE_HPdg=1]	.000a							1
	[HE_DMdg=0]	0.196633	0.0851023	0.0294688	0.363798	2.31055	551	0.0212259	1.2173	1.02991	1.43878				[HE_DMdg=0]	0.0921069	0.0917613	-0.0881379	0.272352	1.00377	551	0.315932	1.09648	0.915635	1.31305
	[HE_DMdg=1]	.000a							1						[HE_DMdg=1]	.000a							1
	[HE_HLdg=0]	0.0856333	0.102432	-0.115572	0.286839	0.835999	551	0.403518	1.08941	0.890856	1.33221				[HE_HLdg=0]	0.061396	0.125099	-0.184333	0.307125	0.490779	551	0.623778	1.06332	0.831659	1.35951
	[HE_HLdg=1]	.000a							1						[HE_HLdg=1]	.000a							1
	HE_BMI	0.044323	0.0136278	0.0175541	0.0710919	3.25239	551	0.00121442	1.04532	1.01771	1.07368				HE_BMI	0.043616	0.0200368	0.00425811	0.0829738	2.17679	551	0.0299198	1.04458	1.00427	1.08651
	[HE_obe=1]	0.339867	0.217689	-0.0877356	0.76747	1.56125	551	0.11904	1.40476	0.916003	2.15431				[HE_obe=1]	-0.00657736	0.28986	-0.575943	0.562788	-0.0226915	551	0.981905	0.993444	0.562175	1.75556
	[HE_obe=2]	0.139818	0.0934511	-0.0437455	0.323382	1.49617	551	0.135182	1.15007	0.957198	1.38179				[HE_obe=2]	-0.0160947	0.125935	-0.263466	0.231277	-0.127801	551	0.898353	0.984034	0.768384	1.26021
	[HE_obe=3]	.000a							1						[HE_obe=3]	.000a							1
	[HE_hCHOL=0]	-0.16277	0.0796773	-0.319278	-0.00626158	-2.04287	551	0.0415411	0.849787	0.726673	0.993758				[HE_hCHOL=0]	-0.21807	0.103263	-0.420906	-0.0152331	-2.1118	551	0.0351534	0.804069	0.656452	0.984882
	[HE_hCHOL=1]	.000a							1						[HE_hCHOL=1]	.000a							1
	[HE_hTG=0]	-0.145448	0.0767484	-0.296203	0.0053077	-1.89512	551	0.0585995	0.864635	0.743637	1.00532				[HE_hTG=0]	-0.234007	0.1055	-0.441238	-0.0267767	-2.21809	551	0.0269559	0.791356	0.64324	0.973579
	[HE_hTG=1]	.000a							1						[HE_hTG=1]	.000a							1
Sub-Population: Parent Population 2 (Aged 40 and Older) = 1.00 Dependent Variable: Two Vitamin D Groups (Reference Category = Sufficient) Model: (Adjusted Model), T_Q_CR_g1, HE_HPdg, HE_DMdg, HE_HLdg, HE_BMI, HE_obe, HE_hCHOL, HE_hTG														Sub-Population: Parent Population 1 (Aged 60 and Older) = 60 and Older Dependent Variable: Two Vitamin D Groups (Reference Category = Sufficient) Model: (Adjusted Model), T_Q_CR_g1, HE_HPdg, HE_DMdg, HE_HLdg, HE_BMI, HE_obe, HE_hCHOL, HE_hTG
a. The parameter is set to 0 because it is redundant.														a. The parameter is set to 0 because it is redundant.
Parameter Estimate														Parameter Estimate
Two group according to VitD level		B	Standard Error	95% CI		Hypothesis Testing			Exp(B)	95% CI for Exp(B)				Two group according to VitD level		B	Standard Error	95% CI		Hypothesis Testing			Exp(B)	95% CI for Exp(B)
				Lower Bound	Upper Bound	t	Degrees of Freedom	P-Value		Lower Bound	Upper Bound							Lower Bound	Upper Bound	t	Degrees of Freedom	P-Value		Lower Bound	Upper Bound
deficiency	(Adjusted Model)	2.03303	0.522132	1.00741	3.05864	3.8937	550	0.000110859	7.63716	2.73849	21.2987			deficiency	(Adjusted Model)	0.878354	0.774983	-0.643934	2.40064	1.13339	550	0.257546	2.40693	0.525222	11.0302
	[T_Q_CR_g1=.00]	-0.212982	0.0751128	-0.360525	-0.0654392	-2.8355	550	0.00474379	0.80817	0.69731	0.936656				[T_Q_CR_g1=.00]	-0.14987	0.10177	-0.349776	0.0500361	-1.47263	550	0.141423	0.86082	0.704846	1.05131
	[T_Q_CR_g1=1.00]	.000a							1						[T_Q_CR_g1=1.00]	.000a							1
	age	-0.025884	0.00289061	-0.031562	-0.020206	-8.95449	550	5.25342e-18	0.974448	0.968931	0.979997				age	-0.00605149	0.00603333	-0.0179027	0.0057997	-1.00301	550	0.316297	0.993967	0.982257	1.00582
	[sex=1]	-0.702766	0.0658304	-0.832076	-0.573457	-10.6754	550	2.633e-24	0.495213	0.435145	0.563574				[sex=1]	-0.511854	0.0898173	-0.688281	-0.335427	-5.69883	550	1.96841e-08	0.599383	0.502439	0.715033
	[sex=2]	.000a							1						[sex=2]	.000a							1
	[HE_DMdg=0]	0.0353167	0.0886725	-0.138861	0.209495	0.398283	550	0.690576	1.03595	0.870349	1.23306				[dr_month=0]	0.00124931	0.0916731	-0.178823	0.181321	0.0136278	550	0.989132	1.00125	0.836254	1.1988
	[HE_DMdg=1]	.000a							1						[dr_month=1]	.000a							1
	[HE_hCHOL=0]	-0.101944	0.0798159	-0.258725	0.0548373	-1.27724	550	0.202057	0.90308	0.772035	1.05637				BP8_1	-0.0468639	0.0243144	-0.0946243	0.000896427	-1.92742	550	0.0544422	0.954217	0.909715	1.0009
	[HE_hCHOL=1]	.000a							1						[sm_presnt=0]	-0.192128	0.106433	-0.401192	0.0169367	-1.80516	550	0.071597	0.825202	0.669522	1.01708
	[HE_HLdg=0]	0.120056	0.102558	-0.0813972	0.32151	1.17062	550	0.242259	1.12756	0.921827	1.37921				[sm_presnt=1]	.000a							1
	[HE_HLdg=1]	.000a							1						[pa_high=0]	-0.0409554	0.133338	-0.30287	0.220959	-0.307154	550	0.758842	0.959872	0.738695	1.24727
	[HE_HPdg=0]	-0.113301	0.0753341	-0.261278	0.034677	-1.50398	550	0.133161	0.892882	0.770066	1.03529				[pa_high=1]	.000a							1
	[HE_HPdg=1]	.000a							1						[pa_mid=0]	0.256094	0.147814	-0.0342559	0.546444	1.73254	550	0.0837386	1.29187	0.966324	1.7271
	[HE_hTG=0]	-0.260562	0.0791891	-0.416112	-0.105012	-3.29037	550	0.00106463	0.770619	0.659607	0.900314				[pa_mid=1]	.000a							1
	[HE_hTG=1]	.000a							1						[HE_HPdg=0]	-0.0435414	0.0860454	-0.212559	0.125476	-0.506029	550	0.613039	0.957393	0.808512	1.13369
	[HE_obe=1]	0.29208	0.235359	-0.170231	0.754392	1.241	550	0.215134	1.33921	0.84347	2.12632				[HE_HPdg=1]	.000a							1
	[HE_obe=2]	0.0980747	0.0949746	-0.0884827	0.284632	1.03264	550	0.302226	1.10305	0.915319	1.32927				[HE_DMdg=0]	0.0849057	0.0960486	-0.103761	0.273573	0.883987	550	0.37709	1.08861	0.90144	1.31465
	[HE_obe=3]	.000a							1						[HE_DMdg=1]	.000a							1
	HE_BMI	0.0311234	0.0147665	0.00211766	0.0601291	2.1077	550	0.0355092	1.03161	1.00212	1.06197				[HE_HLdg=0]	0.0798519	0.129946	-0.1754	0.335104	0.614499	550	0.53914	1.08313	0.839121	1.39809
	BP8_1	-0.033847	0.0195638	-0.0722759	0.00458198	-1.73008	550	0.084177	0.966719	0.930274	1.00459				[HE_HLdg=1]	.000a							1
	[dr_month=0]	0.126312	0.0675938	-0.00646139	0.259086	1.8687	550	0.0621966	1.13464	0.993559	1.29575				HE_BMI	0.0326767	0.0207299	-0.0080429	0.0733962	1.5763	550	0.115531	1.03322	0.991989	1.07616
	[dr_month=1]	.000a							1						[HE_obe=1]	-0.0895661	0.307301	-0.693194	0.514062	-0.29146	550	0.770809	0.914328	0.499977	1.67207
	[pa_high=0]	0.10925	0.0822195	-0.0522531	0.270752	1.32876	550	0.18448	1.11544	0.949089	1.31095				[HE_obe=2]	-0.0495288	0.127518	-0.30001	0.200953	-0.388407	550	0.697865	0.951678	0.740811	1.22257
	[pa_high=1]	.000a							1						[HE_obe=3]	.000a							1
	[pa_mid=0]	0.224489	0.112698	0.00311713	0.445861	1.99195	550	0.046871	1.25168	1.00312	1.56183				[HE_hCHOL=0]	-0.134123	0.106922	-0.344148	0.0759019	-1.2544	550	0.210228	0.874483	0.708824	1.07886
	[pa_mid=1]	.000a							1						[HE_hCHOL=1]	.000a							1
	[sm_presnt=0]	-0.143592	0.0828216	-0.306277	0.0190934	-1.73375	550	0.0835229	0.866241	0.736183	1.01928				[HE_hTG=0]	-0.25278	0.108567	-0.466037	-0.0395237	-2.32834	550	0.0202559	0.776639	0.627484	0.961247
	[sm_presnt=1]	.000a							1						[HE_hTG=1]	.000a							1
Sub-Population: Parent Population 2 (Aged 40 and Older) = 1.00 Dependent Variable: Two Vitamin D Groups (Reference Category = Sufficient) Model: (Adjusted Model), T_Q_CR_g1, age, sex, dr_month, BP8_1, sm_presnt, pa_high, pa_mid, HE_HPdg, HE_DMdg, HE_HLdg, HE_BMI, HE_obe, HE_hCHOL, HE_hTG														Sub-Population: Parent Population 1 (Aged 60 and Older) = 60 and Older Dependent Variable: Two Vitamin D Groups (Reference Category = Sufficient) Model: (Adjusted Model), T_Q_CR_g1, age, sex, dr_month, BP8_1, sm_presnt, pa_high, pa_mid, HE_HPdg, HE_DMdg, HE_HLdg, HE_BMI, HE_obe, HE_hCHOL, HE_hTG
a. The parameter is set to 0 because it is redundant.														a. The parameter is set to 0 because it is redundant.

## Sheet: Analysis 1 Table
	model1		model2		model3		model4		model5
	crude model		age & sex		lifestyle status		physical status		lifestyle status+physical status
	(Adjusted Model)		(Adjusted Model)		(Adjusted Model)		(Adjusted Model)		(Adjusted Model)
	[T_Q_CR_g1=.00]		[T_Q_CR_g1=.00]		[T_Q_CR_g1=.00]		[T_Q_CR_g1=.00]		[T_Q_CR_g1=.00]
	[T_Q_CR_g1=1.00]		[T_Q_CR_g1=1.00]		[T_Q_CR_g1=1.00]		[T_Q_CR_g1=1.00]		[T_Q_CR_g1=1.00]
			age		[dr_month=0]		[HE_HPdg=0]		age
			[sex=1]		[dr_month=1]		[HE_HPdg=1]		[sex=1]
			[sex=2]		BP8_1		[HE_DMdg=0]		[sex=2]
					[sm_presnt=0]		[HE_DMdg=1]		[HE_DMdg=0]			Parameter		Model 1			Model 2			Model 3			Model 4			Model 5
					[sm_presnt=1]		[HE_HLdg=0]		[HE_DMdg=1]					OR	95% CI	p-value	OR	95% CI	p-value	OR	95% CI	p-value	OR	95% CI	p-value	OR	95% CI	p-value
					[pa_high=0]		[HE_HLdg=1]		[HE_hCHOL=0]			Chronic Rhinitis	Yes	1.24	1.127-1.364	< 0.001	1.218	1.105-1.342	< 0.001	1.249	1.132-1.379	< 0.001	1.24	1.115-1.377	< 0.001	1.208	1.082-1.348	0.001
					[pa_high=1]		HE_BMI		[HE_hCHOL=1]				No	1 (Ref)			1 (Ref)			1 (Ref)			1 (Ref)			1 (Ref)
					[pa_mid=0]		[HE_obe=1]		[HE_HLdg=0]
					[pa_mid=1]		[HE_obe=2]		[HE_HLdg=1]
							[HE_obe=3]		[HE_HPdg=0]
							[HE_hCHOL=0]		[HE_HPdg=1]
							[HE_hCHOL=1]		[HE_hTG=0]
							[HE_hTG=0]		[HE_hTG=1]
							[HE_hTG=1]		[HE_obe=1]
									[HE_obe=2]
									[HE_obe=3]
									HE_BMI
									BP8_1
									[dr_month=0]
									[dr_month=1]
									[pa_high=0]
									[pa_high=1]
									[pa_mid=0]
									[pa_mid=1]
									[sm_presnt=0]
									[sm_presnt=1]
